# Supplementary material for: Association between Food Insecurity and Procurement Methods among People Living with HIV in a High Resource Setting
Source: PLoS One. 2016 Aug 3;11(8):e0157630. doi: 10.1371/journal.pone.0157630 (PMC4972395; doi:10.1371/journal.pone.0157630)
Supplement: S1 Dataset — (XLS) [file pone.0157630.s001.xls]

## Sheet: Sheet 1
					S1 DATASET
ID	Age	fs_2	income	mos_scale	hiv_stigma_dichot	depressed	procure_food_su	stable_housing
4575	50	2	1	4.18	0	1	0	0
4578	50	2	1	2.37	1	1	0	0
4581	50	2	1	1.3	0	0	0	0
4584	50	2	1	1.93	0	1	1	0
4587	51	2	1	3.62	1	1	1	1
4593	51	1	1	2.51	1	0	0	0
4596	50	2	1	3.47	1	1	1	1
4602	50	2	1	1	0	0	1	0
4605	51	1	2	1.1	0	0	0	0
4608	50	2	1	2.95	1	1	1	0
4617	51	2	1	2.88	1	1	1	0
4620	50	2	2	1	0	0	0	0
4623	51	2	1	2.42	1	1	1	0
4629	40	2	1	1.98	1	1	1	0
4635	50	2	1	4.13	1	1	1	0
4641	51	1	1	3.36	0	0	1	0
4644	50	2	1	3.8	0	1	1	0
4647	50	1	1	3.15	0	1	1	0
4650	40	1	1	2.71	1	1	0	0
4653	30	2	1	3.86	1	1	1	0
4668	40	1	2	1	0	0	0	0
4671	50	2	1	4.23	1	1	0	0
4674	50	2	1	2.97	1	1	1	0
4677	50	2	2	3.7	1	1	1	0
4680	50	2	1	2.18	1	1	1	0
4683	51	1	1	3.03	1	1	0	0
4686	50	1	2	3.93	0	1	0	0
4689	40	1	1	3.93	0	0	0	0
4695	50	2	1	1.78	0	1	0	0
4701	51	1	1	1.92	0	1	0	0
4704	40	2	1	2.67	1	1	1	0
4707	50	1	1	3.66	0	0	1	0
4719	40	1	1	3.18	1	1	0	0
4725	40	2	1	3.77	1	0	1	0
4737	30	2	2	3.5	0	1	1	0
4743	50	2	1	1	1	1	1	0
4749	50	2	1	2.6	0	0	1	1
4752	50	2	1	1.58	1	1	1	0
4758	40	2	1	2.03	1	0	1	1
4761	51	1	1	2.99	0	1	0	0
4764	50	2	1	2.88	1	1	1	0
4770	50	2	1	3.47	0	1	1	1
4773	50	1	2	3.15	0	1	0	0
4779	51	2	1	3.78	0	1	1	0
4782	51	2	2	2.12	0	1	1	0
4785	50	2	1	3.18	0	0	1	0
4791	51	2	1	2.65	0	0	0	1
4800	50	2	1	4.67	1	1	1	1
4803	51	1	1	3.18	0	1	1	0
4806	50	2	1	4.18	0	0	1	0
4809	51	1	1	2.83	1	1	0	0
4815	51	1	1	2.08	0	0	0	0
4818	51	2	1	1.25	1	1	1	1
4824	50	2	1	1.54	0	0	1	0
4827	51	1	2	2.18	0	1	0	0
4833	51	2	1	2.04	0	0	1	0
4836	50	1	1	4.53	0	0	0	0
4842	50	2	1	4.69	0	0	1	0
4857	51	2	2	4.03	1	0	1	0
4887	50	2	1	2.98	1	1	1	0
4893	50	1	2	2.19	0	0	0	0
4908	50	2	1	4.89	0	1	1	1
4911	50	1	1	1.73	0	0	0	1
4914	40	2	1	1.25	0	1	1	1
4917	40	2	1	2.68	0	0	1	1
4923	40	2	1	4.65	1	1	1	1
4929	51	1	2	1.38	0	0	1	0
4932	50	2	2	1.78	1	1	1	0
4935	40	2	1	1.46	0	1	1	0
4938	40	2	2	3.27	0	1	0	0
4956	50	2	1	4.08	1	1	1	0
4959	50	1	2	2.2	0	1	0	0
4962	51	1	2	2.96	0	1	1	0
4974	51	2	1	2.27	1	1	1	1
4983	51	2	1	2.25	0	0	0	1
4986	50	2	1	3.18	0	1	0	1
5004	51	1	2	2.8	0	0	0	0
5016	40	2	1	2.85	1	1	1	0
5022	50	2	1	3.83	1	0	1	1
5034	50	2	1	3.96	0	0	1	0
5049	50	1	1	4	0	0	1	0
5055	50	2	1	2.66	0	1	1	0
5064	50	2	1	1.38	1	1	1	0
5073	50	1	1	3.18	0	1	0	0
5079	51	2	1	3.49	1	0	1	0
5082	50	2	1	1.65	0	1	0	0
5085	51	1	1	1.38	1	0	0	0
5130	40	2	1	3.24	1	1	1	0
5133	51	1	2	3.79	0	0	0	0
5136	50	2	1	2.05	1	1	1	0
5160	50	2	1	3.89	0	1	1	0
5181	40	2	1	1.32	0	0	1	1
5184	50	2	1	2.17	0	1	1	0
5187	51	2	1	2.05	0	0	0	0
5190	50	2	2	2.3	1	1	0	0
5205	51	1	1	1.68	0	0	0	0
5208	50	1	1	2.09	0	1	0	0
5214	51	2	1	3.7	0	1	0	0
5217	51	1	1	2.45	0	0	1	0
5223	51	2	1	1.18	1	1	1	0
5253	50	2	1	1.52	1	1	1	0
5256	40	2	1	2.25	1	0	1	1
5274	50	2	1	2.96	0	0	0	1
5277	50	2	1	3.63	1	1	0	0
5283	40	2	1	2.27	1	1	1	0
5343	40	2	1	2.08	1	0	1	1
5346	40	2	1	1.1	0	1	1	1
5349	40	2	1	1.6	1	1	0	0
5352	50	2	1	4	1	1	1	1
5358	40	2	1	2.47	0	1	1	0
5367	51	2	1	4.9	1	1	1	0
5373	50	2	1	2.99	1	1	1	0
5382	30	1	1	2.05	0	0	0	0
5385	40	2	1	3.88	1	1	1	0
5394	50	1	2	2.4	0	1	0	0
5397	51	2	2	2.14	0	0	1	1
5400	51	2	1	4.22	0	1	0	0
5403	50	2	1	2.03	0	0	1	0
5406	40	2	1	1.93	1	1	1	0
5409	50	2	1	1	1	0	0	0
5412	51	2	1	4.8	1	1	0	1
5484	50	2	1	2.63	1	1	1	1
6150	40	2	1	3.45	1	1	1	0
6171	51	2	1	3.87	1	1	1	0
6186	51	2	1	3.12	0	0	1	0
6204	50	2	1	2.98	1	1	1	0
6243	51	2	1	3.63	1	1	1	0
6249	51	2	1	2.93	1	1	1	0
6252	51	1	1	2.7	0	0	0	0
6270	50	2	1	2.91	0	0	0	1
6273	50	2	1	2.4	1	1	1	0
6276	51	2	1	4.73	1	1	1	0
6285	50	2	1	2.33	1	1	1	0
6288	50	2	1	3.95	0	1	1	0
6291	50	2	1	3	1	1	1	0
6294	50	2	1	3.92	0	1	1	0
6297	51	2	1	2.33	1	1	1	0
6303	51	2	1	2.45	0	0	1	0
6309	51	1	1	2.4	1	0	0	0
6312	51	2	1	3.87	0	0	1	0
6315	51	2	1	2.55	0	0	0	0
6318	51	2	1	4.34	1	1	1	0
6321	51	1	2	1.84	0	0	0	0
6324	50	1	1	2.71	1	1	0	0
6327	50	2	1	1.75	0	0	1	0
6330	51	2	1	3.73	0	1	1	0
6333	50	2	2	2.63	0	1	1	0
6336	50	2	1	3.05	0	0	1	0
6339	51	2	1	3.2	1	1	1	0
6342	50	2	1	4.03	1	0	1	0
6348	51	1	1	2.17	1	1	0	0
6351	51	2	1	3.06	1	1	1	0
6354	40	2	1	2.73	1	1	1	0
6357	51	2	1	2.54	0	0	1	1
6360	51	1	1	3.49	1	0	1	1
6363	50	2	1	4.13	1	1	0	1
6366	51	1	1	3.82	1	0	1	1
6369	50	2	1	2.1	1	0	1	1
6372	50	2	1	1.58	1	0	1	0
6375	51	2	1	2.85	0	1	1	0
6378	50	2	1	4.21	1	0	0	1
6384	50	2	1	1.48	0	0	1	0
6387	50	2	1	2.33	0	0	1	1
6390	40	2	1	2.71	1	1	1	1
6393	50	1	1	1	0	0	0	0
6399	51	2	1	2.08	0	0	1	0
6402	51	2	1	4.23	1	1	0	1
6405	50	2	1	1.22	1	0	1	0
6411	40	2	2	2.42	1	1	1	0
6414	50	2	1	3.85	1	1	1	0
6417	51	2	1	3.96	0	0	1	0
6429	50	2	1	3	0	1	1	0
6432	50	2	1	1.9	0	0	1	0
6435	50	1	1	2.33	1	0	1	0
6444	51	1	1	2.72	1	0	0	0
6447	50	2	1	3.13	0	1	1	0
7206	40	2	1	3.92	0	1	1	0
7209	50	2	1	2	0	0	0	0
7215	51	2	1	4.05	1	1	0	0
7218	51	1	2	1.03	1	1	1	0
7221	50	2	1	1.5	0	0	1	1
7230	51	2	1	1.58	0	0	0	0
7233	40	2	1	2.23	0	1	0	0
7239	51	1	2	1.14	0	1	0	0
7242	50	2	1	1	0	0	0	0
7245	50	1	2	1	0	0	0	0
7248	51	1	1	1.1	0	0	0	0
7251	51	1	2	1	0	0	0	0
7257	50	1	2	1.2	0	0	0	0
7503	50	2	1	3	1	0	0	0
7506	50	1	1	2.1	0	0	0	0
7509	40	1	2	2.8	1	0	0	0
7512	40	2	1	2.6	1	1	0	0
7515	50	2	1	3.13	0	1	0	0
7518	50	2	1	2	1	1	0	0
7521	40	1	2	1.8	1	0	0	0
7524	40	1	1	1	0	0	0	0
7527	51	2	1	2.2	1	1	0	0
7530	50	2	1	2	0	0	0	0
7533	50	2	1	2	1	1	0	0
7536	40	2	1	1.2	1	0	0	0
7539	50	2	1	2.87	1	1	0	0
7542	40	2	1	3.84	1	1	1	0
7545	50	2	1	2.2	0	0	0	0
7548	50	2	1	1.6	0	0	0	0
7551	50	2	1	2.6	1	0	0	0
7554	50	1	1	3	1	1	0	0
7557	51	2	1	3.2	1	1	0	1
7560	50	2	1	1.2	0	0	0	0
8130	51	2	2	3.56	0	0	1	0
8136	50	2	2	1	1	0	1	0
8139	51	2	1	2	1	1	1	0
8145	50	2	1	1.08	0	0	1	0
8403	51	2	1	1.25	0	0	1	0
8406	51	2	2	3.09	1	0	1	0
8415	50	1	1	2.62	0	1	0	0
8418	51	1	1	4.46	1	1	0	0
8424	50	1	1	1	0	0	0	0
